# Supplementary material for: Immunological Pathways in Sarcoidosis and Autoimmune Rheumatic Disorders—Similarities and Differences in an Italian Prospective Real-Life Preliminary Study
Source: Biomedicines. 2023 May 25;11(6):1532. doi: 10.3390/biomedicines11061532 (PMC10294995; doi:10.3390/biomedicines11061532)
Supplement: Supplementary file 1 [file biomedicines-11-01532-s001.zip]

Archive with 1 entries (1 files):
- biomedicines-2413561-supplementary.pdf
